# Supplementary material for: A PCR assay detects a male-specific duplicated copy of Anti-Müllerian hormone (amh) in the lingcod (Ophiodon elongatus)
Source: BMC Res Notes. 2016 Apr 22;9:230. doi: 10.1186/s13104-016-2030-6 (PMC4840878; doi:10.1186/s13104-016-2030-6)
Supplement: Supplementary file 1 — 10.1186/s13104-016-2030-6 Sampling information. Additional information on the collection of lingcod tissues used in the study. [file 13104_2016_2030_MOESM1_ESM.xlsx]

## Sheet: Sheet1
Fish #	Location	Date Collected	Latitude	Longitude	Fork Length	Whole Round Weight	Specimen Sex	PCR Assay Sex
S227_M01	Queen Charlotte Sound, BC	2013-07-01	~51.5	~-129	525	1302	MALE	MALE
S228_M01	Queen Charlotte Sound, BC	2013-07-01	~51.5	~-129	700	3102	MALE	MALE
S228_F01	Queen Charlotte Sound, BC	2013-07-01	~51.5	~-129	650	2452	FEMALE	FEMALE
S234_F01	Queen Charlotte Sound, BC	2013-07-01	~51.5	~-129	N/A	N/A	FEMALE	FEMALE
S234_F02	Queen Charlotte Sound, BC	2013-07-01	~51.5	~-129	N/A	N/A	FEMALE	FEMALE
S234_F03	Queen Charlotte Sound, BC	2013-07-01	~51.5	~-129	N/A	N/A	FEMALE	FEMALE
S235_M01	Queen Charlotte Sound, BC	2013-07-01	~51.5	~-129	N/A	N/A	MALE	MALE
S236_M01	Queen Charlotte Sound, BC	2013-07-01	~51.5	~-129	N/A	N/A	MALE	MALE
41_M01	West Coast Vancouver Island, BC	2014-06-01	48.9153	-126.264	620	2224	MALE	MALE
41_M02	West Coast Vancouver Island, BC	2014-06-01	48.9153	-126.264	635	2325	MALE	MALE
41_M03	West Coast Vancouver Island, BC	2014-06-01	48.9153	-126.264	665	3170	MALE	MALE
41_M04	West Coast Vancouver Island, BC	2014-06-01	48.9153	-126.264	640	2750	MALE	MALE
41_M05	West Coast Vancouver Island, BC	2014-06-01	48.9153	-126.264	610	2245	MALE	MALE
41_M06	West Coast Vancouver Island, BC	2014-06-01	48.9153	-126.264	660	3105	MALE	MALE
41_M07	West Coast Vancouver Island, BC	2014-06-01	48.9153	-126.264	590	2035	MALE	MALE
41_M08	West Coast Vancouver Island, BC	2014-06-01	48.9153	-126.264	590	1870	MALE	MALE
41_M09	West Coast Vancouver Island, BC	2014-06-01	48.9153	-126.264	620	2220	MALE	MALE
41_M10	West Coast Vancouver Island, BC	2014-06-01	49.0014	-126.541	680	3068	MALE	MALE
41_M11	West Coast Vancouver Island, BC	2014-06-01	49.0014	-126.541	685	3232	MALE	MALE
41_M12	West Coast Vancouver Island, BC	2014-06-01	49.0486	-126.505	640	2604	MALE	MALE
41_M13	West Coast Vancouver Island, BC	2014-06-01	49.0486	-126.505	660	2464	MALE	MALE
41_M14	West Coast Vancouver Island, BC	2014-06-01	49.0486	-126.505	600	1935	MALE	MALE
41_M15	West Coast Vancouver Island, BC	2014-06-01	49.0341	-126.456	610	2252	MALE	MALE
41_M16	West Coast Vancouver Island, BC	2014-06-01	49.0341	-126.456	645	2322	MALE	MALE
41_M17	West Coast Vancouver Island, BC	2014-06-01	49.0341	-126.456	645	2562	MALE	MALE
41_M18	West Coast Vancouver Island, BC	2014-06-01	49.0341	-126.456	635	2330	MALE	MALE
41_M19	West Coast Vancouver Island, BC	2014-06-01	49.0341	-126.456	670	2926	MALE	MALE
41_M20	West Coast Vancouver Island, BC	2014-06-01	49.0341	-126.456	540	1230	MALE	MALE
41_M21	West Coast Vancouver Island, BC	2014-06-01	49.0517	-126.424	715	3730	MALE	MALE
41_M22	West Coast Vancouver Island, BC	2014-06-01	49.0517	-126.424	655	2380	MALE	MALE
41_M23	West Coast Vancouver Island, BC	2014-06-01	49.0517	-126.424	635	2470	MALE	MALE
41_M24	West Coast Vancouver Island, BC	2014-06-01	49.0517	-126.424	500	1112	MALE	MALE
41_F01	West Coast Vancouver Island, BC	2014-06-01	48.9153	-126.264	690	3376	FEMALE	FEMALE
41_F02	West Coast Vancouver Island, BC	2014-06-01	48.9153	-126.264	675	3215	FEMALE	FEMALE
41_F03	West Coast Vancouver Island, BC	2014-06-01	48.9153	-126.264	690	3330	FEMALE	FEMALE
41_F04	West Coast Vancouver Island, BC	2014-06-01	48.9153	-126.264	555	1405	FEMALE	FEMALE
41_F05	West Coast Vancouver Island, BC	2014-06-01	48.9153	-126.264	680	2910	FEMALE	FEMALE
41_F06	West Coast Vancouver Island, BC	2014-06-01	48.9153	-126.264	720	3070	FEMALE	FEMALE
41_F07	West Coast Vancouver Island, BC	2014-06-01	48.9153	-126.264	660	2695	FEMALE	FEMALE
41_F08	West Coast Vancouver Island, BC	2014-06-01	49.0014	-126.541	520	1336	FEMALE	FEMALE
41_F09	West Coast Vancouver Island, BC	2014-06-01	49.0014	-126.541	690	3044	FEMALE	FEMALE
41_F10	West Coast Vancouver Island, BC	2014-06-01	49.0014	-126.541	735	3972	FEMALE	FEMALE
41_F11	West Coast Vancouver Island, BC	2014-06-01	49.0014	-126.541	705	3146	FEMALE	FEMALE
41_F12	West Coast Vancouver Island, BC	2014-06-01	49.0014	-126.541	710	3454	FEMALE	FEMALE
41_F13	West Coast Vancouver Island, BC	2014-06-01	49.0014	-126.541	690	3070	FEMALE	FEMALE
41_F14	West Coast Vancouver Island, BC	2014-06-01	49.0486	-126.505	625	2556	FEMALE	FEMALE
41_F15	West Coast Vancouver Island, BC	2014-06-01	49.0486	-126.505	675	2764	FEMALE	FEMALE
41_F16	West Coast Vancouver Island, BC	2014-06-01	49.0486	-126.505	690	2836	FEMALE	FEMALE
41_F17	West Coast Vancouver Island, BC	2014-06-01	49.0486	-126.505	680	2978	FEMALE	FEMALE
41_F18	West Coast Vancouver Island, BC	2014-06-01	49.0486	-126.505	635	2436	FEMALE	FEMALE
41_F19	West Coast Vancouver Island, BC	2014-06-01	49.0486	-126.505	685	2954	FEMALE	FEMALE
41_F20	West Coast Vancouver Island, BC	2014-06-01	49.0486	-126.505	715	3295	FEMALE	FEMALE
41_F21	West Coast Vancouver Island, BC	2014-06-01	49.0517	-126.424	840	6315	FEMALE	FEMALE
41_F22	West Coast Vancouver Island, BC	2014-06-01	49.0517	-126.424	740	3742	FEMALE	FEMALE
41_F23	West Coast Vancouver Island, BC	2014-06-01	49.0517	-126.424	725	3218	FEMALE	FEMALE
41_F24	West Coast Vancouver Island, BC	2014-06-01	49.0517	-126.424	745	4075	FEMALE	FEMALE
41_F25	West Coast Vancouver Island, BC	2014-06-01	49.0517	-126.424	660	2655	FEMALE	FEMALE
UW 048768	Alaska	N/A	N/A	N/A	440	N/A	N/A	FEMALE
UW 049118	Juan de Fuca Strait, Wa	2003-05-01	48.3017	-124.343	303	N/A	N/A	FEMALE
UW 049119	Juan de Fuca Strait, Wa	2003-05-01	48.3265	-124.36	425	N/A	N/A	MALE
UW 114730	Chichagof Island, Alaska	2005-07-01	57.7403	-136.425	630	N/A	N/A	MALE
UW 118760	San Juan Channel, Wa	2007-06-01	48.5497	-123.005	690	N/A	N/A	MALE
UW 119925	Oregon Coast, Or	2009-06-01	44.5677	-124.375	375	N/A	N/A	FEMALE
UW 119998	Puget Sound, Wa	2009-05-01	~47.7	~-122.45	242	N/A	N/A	MALE
